# Supplementary material for: 7-Fluoro-6-nitro­quinazolin-4(3H)-one
Source: Acta Crystallogr Sect E Struct Rep Online. 2009 Nov 14;65(Pt 12):o3075. doi: 10.1107/S1600536809046984 (PMC2972082; doi:10.1107/S1600536809046984)
Supplement: Supplementary file 2 [file e-65-o3075-Isup2.hkl]

# 
# h,k,l, Fc-squared, Fo-squared, sigma(Fo-squared) and status flag 
# 
data_I
_shelx_title ' X in P-1' 
_shelx_refln_list_code          4 
_shelx_F_calc_maximum      130.42 
_exptl_crystal_F_000       212.00 
_reflns_d_resolution_high  0.8324 
 
loop_ 
 _symmetry_equiv_pos_as_xyz 
 'x, y, z' 
 '-x, -y, -z' 
 
_cell_length_a     5.6360 
_cell_length_b     8.4090 
_cell_length_c     8.6740 
_cell_angle_alpha  79.380 
_cell_angle_beta   89.230 
_cell_angle_gamma  83.830 
 
_shelx_F_squared_multiplier     1.000 
 
loop_ 
 _refln_index_h 
 _refln_index_k 
 _refln_index_l 
 _refln_F_squared_calc 
 _refln_F_squared_meas 
 _refln_F_squared_sigma 
 _refln_observed_status 
   1   0   0     1952.08     1684.59     18.05 o 
   2   0   0      321.45      283.60      2.42 o 
   3   0   0        1.21        1.34      0.37 o 
   4   0   0      102.61       84.57      2.09 o 
   5   0   0        0.38        0.60      0.60 o 
   6   0   0        0.04       -0.97      0.97 o 
  -6   1   0       99.63       80.18      2.91 o 
  -5   1   0        7.32        6.34      0.97 o 
  -4   1   0        1.93        0.75      0.52 o 
  -3   1   0        0.57        0.82      0.37 o 
  -2   1   0      248.72      230.90      2.26 o 
  -1   1   0      149.41      145.26      1.36 o 
   0   1   0        4.13        4.08      0.26 o 
   1   1   0        3.69        3.50      0.22 o 
   2   1   0       25.23       29.10      0.82 o 
   3   1   0       48.78       49.27      1.34 o 
   4   1   0        0.54        1.12      0.37 o 
   5   1   0       30.58       32.37      1.57 o 
   6   1   0       16.71       18.86      1.42 o 
  -6   2   0        1.58        2.53      0.75 o 
  -5   2   0        0.15       -0.67      0.67 o 
  -4   2   0        2.72        3.73      0.60 o 
  -3   2   0      371.68      364.70      3.69 o 
  -2   2   0       89.71       74.77      1.50 o 
  -1   2   0      799.46      800.98      3.79 o 
   0   2   0     2234.12     2080.28     30.53 o 
   1   2   0     1143.80     1124.18     17.95 o 
   2   2   0      124.69      124.70      1.72 o 
   3   2   0        9.23        9.02      0.60 o 
   4   2   0       40.02       41.70      1.49 o 
   5   2   0        3.28        2.46      0.67 o 
   6   2   0        0.19        0.52      0.67 o 
  -6   3   0       25.63       22.30      1.79 o 
  -5   3   0        0.11       -0.67      0.67 o 
  -4   3   0        4.99        4.62      0.75 o 
  -3   3   0        0.00       -0.22      0.37 o 
  -2   3   0        5.05        3.80      0.52 o 
  -1   3   0       19.73       17.53      0.75 o 
   0   3   0       43.62       47.72      0.74 o 
   1   3   0      447.51      482.12      3.26 o 
   2   3   0     1292.57     1442.29     26.78 o 
   3   3   0        4.43        3.06      0.45 o 
   4   3   0       25.22       29.53      1.34 o 
   5   3   0       36.23       36.32      1.72 o 
   6   3   0        1.97        2.16      0.67 o 
  -5   4   0       24.36       24.01      1.57 o 
  -4   4   0        2.62        2.39      0.75 o 
  -3   4   0        5.59        6.19      0.75 o 
  -2   4   0      174.77      165.00      2.62 o 
  -1   4   0        1.03        0.60      0.30 o 
   0   4   0       93.13       87.33      1.16 o 
   1   4   0       56.70       61.45      1.49 o 
   2   4   0      118.06      120.47      2.17 o 
   3   4   0        0.05       -0.37      0.37 o 
   4   4   0        0.15        0.97      0.37 o 
   5   4   0       43.23       41.18      1.86 o 
   6   4   0        0.39        1.71      0.60 o 
  -5   5   0        5.94        5.96      1.04 o 
  -4   5   0        0.34       -0.60      0.67 o 
  -3   5   0        5.17        5.37      0.75 o 
  -2   5   0       49.83       48.95      1.64 o 
  -1   5   0        5.17        6.49      0.67 o 
   0   5   0       19.86       18.85      0.66 o 
   1   5   0      443.39      481.37      4.30 o 
   2   5   0      128.08      159.55      2.62 o 
   3   5   0       80.92       81.16      2.17 o 
   4   5   0       15.36       12.90      1.12 o 
   5   5   0       19.99       20.43      1.34 o 
   6   5   0        0.09       -0.15      0.82 o 
  -4   6   0        0.06       -0.37      0.60 o 
  -3   6   0        0.00        0.60      0.52 o 
  -2   6   0        8.04        7.90      0.82 o 
  -1   6   0        3.12        3.50      0.52 o 
   0   6   0       21.68       20.97      1.86 o 
   1   6   0        9.12       11.03      0.89 o 
   2   6   0       21.20       22.52      1.19 o 
   3   6   0       27.60       22.22      1.27 o 
   4   6   0       25.33       22.15      1.34 o 
   5   6   0        3.74        3.65      0.75 o 
  -4   7   0        2.06        1.71      0.75 o 
  -3   7   0        3.59        2.61      0.89 o 
  -2   7   0        2.19        1.42      0.52 o 
  -1   7   0        0.72        1.04      0.60 o 
   0   7   0        5.52        4.43      0.67 o 
   1   7   0        0.21        0.07      0.52 o 
   2   7   0        4.44        4.85      0.67 o 
   3   7   0       20.57       19.83      1.34 o 
   4   7   0        3.31        3.28      0.82 o 
   5   7   0        0.04       -0.75      0.75 o 
  -3   8   0        0.91        0.75      0.67 o 
  -2   8   0        0.04        0.07      0.60 o 
  -1   8   0        0.07        0.15      0.52 o 
   0   8   0        5.18        5.59      0.63 o 
   1   8   0        2.32        2.83      0.75 o 
   2   8   0        6.85        7.31      0.97 o 
   3   8   0      106.94       94.15      2.99 o 
   4   8   0       10.98       10.36      1.12 o 
  -2   9   0        2.29        1.49      0.89 o 
  -1   9   0        1.13        1.57      0.82 o 
   0   9   0        0.40        1.54      0.52 o 
   1   9   0        1.92        1.27      0.97 o 
   2   9   0       19.41       19.39      1.49 o 
   3   9   0       19.26       15.73      1.42 o 
  -3  -9   1        0.97        0.30      0.97 o 
  -2  -9   1        6.22        4.85      0.97 o 
  -1  -9   1        0.00        0.97      0.67 o 
   0  -9   1        1.11        1.32      0.60 o 
   1  -9   1        2.09        1.49      0.82 o 
  -4  -8   1        5.79        4.17      0.82 o 
  -3  -8   1        0.35       -0.75      0.82 o 
  -2  -8   1       21.83       20.28      1.42 o 
  -1  -8   1       10.22       12.30      1.04 o 
   0  -8   1        0.03       -0.20      0.50 o 
   1  -8   1        3.27        3.21      0.89 o 
   2  -8   1        1.14        1.34      0.67 o 
   3  -8   1       12.62       10.88      1.34 o 
  -5  -7   1        1.31        2.01      0.60 o 
  -4  -7   1       24.35       19.46      1.49 o 
  -3  -7   1       27.52       26.85      1.57 o 
  -2  -7   1        8.57        9.69      0.89 o 
  -1  -7   1        5.03        5.44      0.82 o 
   0  -7   1        3.54        4.58      0.52 o 
   1  -7   1        5.26        5.22      0.82 o 
   2  -7   1       38.39       36.92      1.86 o 
   3  -7   1       14.14       12.38      1.27 o 
   4  -7   1        0.00       -0.07      0.75 o 
  -5  -6   1       10.12        9.39      1.04 o 
  -4  -6   1      186.62      161.66      3.66 o 
  -3  -6   1       13.25       11.18      1.04 o 
  -2  -6   1        0.82        0.45      0.45 o 
  -1  -6   1        9.71        9.17      0.75 o 
   0  -6   1        6.39        6.20      0.50 o 
   1  -6   1        0.01        0.82      0.45 o 
   2  -6   1       13.58       12.08      0.97 o 
   3  -6   1        0.50        0.15      0.60 o 
   4  -6   1        0.89        1.57      0.82 o 
  -6  -5   1        0.00       -0.82      0.82 o 
  -5  -5   1        5.76        6.26      0.89 o 
  -4  -5   1       37.92       35.95      1.64 o 
  -3  -5   1        0.04       -0.22      0.37 o 
  -2  -5   1        5.35        4.47      0.60 o 
  -1  -5   1       94.63       96.75      2.09 o 
   0  -5   1        0.50        0.60      0.26 o 
   1  -5   1        7.62        6.49      0.60 o 
   2  -5   1       34.75       35.95      1.49 o 
   3  -5   1       19.99       23.64      1.34 o 
   4  -5   1        3.96        4.62      0.89 o 
   5  -5   1        3.93        4.70      0.97 o 
  -6  -4   1        2.73        3.13      0.82 o 
  -5  -4   1       60.83       59.47      2.16 o 
  -4  -4   1       25.19       20.66      1.12 o 
  -3  -4   1       81.46       86.92      2.09 o 
  -2  -4   1       17.31       19.39      0.97 o 
  -1  -4   1      144.52      146.42      2.17 o 
   0  -4   1       56.46       47.26      0.90 o 
   1  -4   1      168.30      173.29      2.47 o 
   2  -4   1       12.21       10.51      0.82 o 
   3  -4   1        2.22        2.46      0.60 o 
   4  -4   1      129.86      124.24      3.06 o 
   5  -4   1       22.34       24.31      1.71 o 
  -6  -3   1        5.79        3.88      0.97 o 
  -5  -3   1        6.78        7.08      0.89 o 
  -4  -3   1       81.20       87.65      2.24 o 
  -3  -3   1      139.28      183.63      2.69 o 
  -2  -3   1      401.80      512.15      3.92 o 
  -1  -3   1        8.48       11.04      0.52 o 
   0  -3   1       39.95       43.92      1.94 o 
   1  -3   1      126.77      122.25      1.80 o 
   2  -3   1        4.60        6.04      0.60 o 
   3  -3   1        2.03        0.89      0.52 o 
   4  -3   1        9.82       11.18      1.04 o 
   5  -3   1        2.51        4.55      0.82 o 
   6  -3   1        5.15        4.70      1.04 o 
  -6  -2   1       17.47       17.22      1.34 o 
  -5  -2   1        0.01        0.60      0.52 o 
  -4  -2   1        2.24        1.79      0.52 o 
  -3  -2   1      138.00      149.41      2.39 o 
  -2  -2   1      155.48      176.07      2.17 o 
  -1  -2   1       24.97       26.27      0.67 o 
   0  -2   1       41.72       36.57      0.53 o 
   1  -2   1     1151.55     1111.96     20.04 o 
   2  -2   1        4.52        7.75      0.52 o 
   3  -2   1       84.54       83.74      1.94 o 
   4  -2   1      168.26      169.86      2.99 o 
   5  -2   1       15.46       13.87      1.19 o 
   6  -2   1        0.50       -0.89      0.89 o 
  -6  -1   1       11.07       13.05      1.19 o 
  -5  -1   1        1.69        2.09      0.67 o 
  -4  -1   1        1.11        0.97      0.45 o 
  -3  -1   1      765.02      939.82      5.64 o 
  -2  -1   1      834.81      964.46      4.62 o 
  -1  -1   1        1.20        0.45      0.15 o 
   0  -1   1      229.81      239.82      1.10 o 
   1  -1   1        0.85        2.76      0.22 o 
   2  -1   1        6.23        5.52      0.45 o 
   3  -1   1       82.98       71.87      1.72 o 
   4  -1   1        0.13       -0.07      0.45 o 
   5  -1   1       48.37       43.34      1.87 o 
   6  -1   1      117.53      105.59      3.29 o 
  -6   0   1        0.28        0.37      0.75 o 
  -5   0   1        6.56        6.86      0.82 o 
  -4   0   1       13.06       15.36      0.97 o 
  -3   0   1        7.55        7.68      0.60 o 
  -2   0   1     1054.60     1098.14      4.90 o 
  -1   0   1     1625.09     1250.80     16.68 o 
   0   0   1      107.70      106.71      1.97 o 
   1   0   1      599.13      598.37      2.72 o 
   2   0   1     1828.44     1645.56     25.37 o 
   3   0   1       29.26       22.75      0.90 o 
   4   0   1        2.90        2.24      0.52 o 
   5   0   1        8.51        5.67      0.97 o 
   6   0   1       32.14       27.67      1.79 o 
  -6   1   1        3.90        3.95      0.97 o 
  -5   1   1        0.09        1.27      0.52 o 
  -4   1   1        0.85        1.34      0.52 o 
  -3   1   1       30.45       33.57      1.19 o 
  -2   1   1       40.09       39.87      0.97 o 
  -1   1   1       31.71       30.17      0.67 o 
   0   1   1        1.17        1.68      0.11 o 
   1   1   1      181.89      192.46      1.51 o 
   2   1   1       29.34       36.27      0.90 o 
   3   1   1        7.50        9.69      0.60 o 
   4   1   1       10.51       10.74      0.89 o 
   5   1   1      393.55      402.86      4.95 o 
   6   1   1      178.22      164.89      3.89 o 
  -6   2   1        0.30       -0.82      0.82 o 
  -5   2   1       16.58       15.58      1.27 o 
  -4   2   1        0.00        0.45      0.45 o 
  -3   2   1      150.81      159.16      2.47 o 
  -2   2   1      379.30      406.40      3.25 o 
  -1   2   1    17010.29    18507.50     96.43 o 
   0   2   1     1819.54     1744.71     28.66 o 
   1   2   1       75.20       64.73      1.05 o 
   2   2   1        0.45        1.49      0.30 o 
   3   2   1      125.29      140.02      2.24 o 
   4   2   1        0.04        0.22      0.45 o 
   5   2   1        1.14        1.42      0.67 o 
   6   2   1        1.42        1.94      0.82 o 
  -6   3   1        2.10        1.71      0.97 o 
  -5   3   1        0.70        0.67      0.67 o 
  -4   3   1        0.05        1.79      0.52 o 
  -3   3   1       45.60       46.34      1.49 o 
  -2   3   1      165.31      164.56      2.32 o 
  -1   3   1       27.92       28.58      0.97 o 
   0   3   1       63.13       57.03      0.79 o 
   1   3   1       26.89       29.33      0.82 o 
   2   3   1      258.34      281.73      2.86 o 
   3   3   1       17.27       14.09      0.82 o 
   4   3   1       71.10       78.90      2.09 o 
   5   3   1       75.19       80.98      2.46 o 
   6   3   1        1.23        0.52      0.82 o 
  -5   4   1        0.04        1.42      0.67 o 
  -4   4   1       21.42       18.27      1.27 o 
  -3   4   1        6.50        4.25      0.60 o 
  -2   4   1      488.37      494.19      4.38 o 
  -1   4   1      778.61      761.61      4.96 o 
   0   4   1      189.77      180.03      2.10 o 
   1   4   1      113.48      109.97      1.87 o 
   2   4   1       87.63       86.98      1.87 o 
   3   4   1       42.43       43.72      1.49 o 
   4   4   1        5.52        5.74      0.67 o 
   5   4   1        0.08        1.12      0.52 o 
   6   4   1       17.13       19.91      1.49 o 
  -5   5   1        0.07        0.30      0.75 o 
  -4   5   1        0.74       -0.22      0.60 o 
  -3   5   1        0.00        0.07      0.52 o 
  -2   5   1        1.68        1.04      0.60 o 
  -1   5   1       25.87       27.52      1.12 o 
   0   5   1       51.35       49.90      1.34 o 
   1   5   1      464.68      521.33      4.45 o 
   2   5   1        4.45        3.21      0.52 o 
   3   5   1       73.59       74.51      2.02 o 
   4   5   1       51.54       49.76      1.87 o 
   5   5   1        1.08        0.37      0.60 o 
   6   5   1        3.87        3.28      0.97 o 
  -4   6   1        1.10        2.68      0.89 o 
  -3   6   1        8.51        7.90      0.97 o 
  -2   6   1        6.67        5.81      0.89 o 
  -1   6   1       17.70       20.13      1.04 o 
   0   6   1        0.40        0.45      0.37 o 
   1   6   1       13.88       13.42      0.89 o 
   2   6   1        1.04        1.12      0.45 o 
   3   6   1        3.51        2.98      0.67 o 
   4   6   1       38.13       37.82      1.64 o 
   5   6   1        0.00        0.60      0.60 o 
  -4   7   1        1.26        2.31      0.75 o 
  -3   7   1        8.46       10.96      1.04 o 
  -2   7   1        0.61        0.15      0.60 o 
  -1   7   1        5.18        6.34      0.82 o 
   0   7   1      180.70      173.56      3.10 o 
   1   7   1       44.77       47.22      1.79 o 
   2   7   1       18.46       18.27      1.12 o 
   3   7   1        6.37        5.37      0.82 o 
   4   7   1       23.81       24.68      1.49 o 
   5   7   1        0.66        1.42      0.75 o 
  -3   8   1        0.09        0.22      0.75 o 
  -2   8   1        0.05        0.82      0.52 o 
  -1   8   1        4.40        3.35      0.75 o 
   0   8   1        6.04        6.94      0.63 o 
   1   8   1        1.20        1.71      0.67 o 
   2   8   1       19.08       18.04      1.27 o 
   3   8   1        5.73        5.22      0.89 o 
   4   8   1        2.23        1.71      0.82 o 
  -2   9   1        0.28        0.45      0.67 o 
  -1   9   1        0.37       -0.52      0.82 o 
   0   9   1        3.40        3.28      0.55 o 
   1   9   1        0.86       -0.60      0.75 o 
   2   9   1        4.32        5.14      1.04 o 
   3   9   1        0.24        0.52      0.67 o 
   0  10   1        0.45        0.16      0.67 o 
   1  10   1        3.10        3.88      0.97 o 
  -2  -9   2        1.90        1.57      0.89 o 
  -1  -9   2        6.42        5.44      1.12 o 
   0  -9   2       70.47       71.77      3.28 o 
   1  -9   2       26.01       28.33      1.79 o 
  -3  -8   2        4.10        3.88      0.82 o 
  -2  -8   2        2.17        1.19      0.67 o 
  -1  -8   2       73.09       78.51      2.69 o 
   0  -8   2      145.14      149.05      4.71 o 
   1  -8   2        0.04        0.89      0.75 o 
   2  -8   2        0.09       -0.15      0.75 o 
  -4  -7   2        8.14        6.93      1.04 o 
  -3  -7   2       25.78       23.27      1.57 o 
  -2  -7   2        0.07        1.12      0.45 o 
  -1  -7   2        4.37        6.19      0.97 o 
   0  -7   2        8.57        8.25      1.34 o 
   1  -7   2       23.90       23.27      1.42 o 
   2  -7   2       24.90       22.30      1.49 o 
   3  -7   2        0.35       -0.07      0.75 o 
  -5  -6   2        2.57        2.09      0.75 o 
  -4  -6   2        0.44        0.52      0.75 o 
  -3  -6   2       48.08       42.75      1.79 o 
  -2  -6   2       37.80       36.48      1.57 o 
  -1  -6   2        0.56       -0.37      0.52 o 
   0  -6   2        1.89        2.46      0.39 o 
   1  -6   2        3.28        3.50      0.60 o 
   2  -6   2       64.99       59.03      2.09 o 
   3  -6   2        8.26        7.90      0.97 o 
   4  -6   2        2.42        3.28      0.82 o 
  -5  -5   2        9.49        7.38      1.12 o 
  -4  -5   2       16.05       15.51      1.19 o 
  -3  -5   2       11.95       10.81      0.97 o 
  -2  -5   2       16.57       12.45      0.89 o 
  -1  -5   2        0.25        0.75      0.37 o 
   0  -5   2        7.55        7.80      0.47 o 
   1  -5   2      122.63      132.51      2.62 o 
   2  -5   2       64.50       70.38      2.09 o 
   3  -5   2        4.65        4.77      0.89 o 
   4  -5   2        1.06        1.49      0.67 o 
   5  -5   2        3.34        5.07      0.89 o 
  -6  -4   2        5.32        4.10      0.89 o 
  -5  -4   2      158.45      154.69      3.59 o 
  -4  -4   2       13.22       12.67      1.04 o 
  -3  -4   2       11.08       12.53      0.82 o 
  -2  -4   2       14.34       14.99      0.82 o 
  -1  -4   2       42.23       43.88      1.34 o 
   0  -4   2        0.00        0.03      0.22 o 
   1  -4   2      204.84      198.41      2.77 o 
   2  -4   2        2.30        2.39      0.52 o 
   3  -4   2        3.67        4.70      0.75 o 
   4  -4   2        3.77        4.99      0.75 o 
   5  -4   2        5.46        6.56      0.89 o 
  -6  -3   2        1.73        0.07      0.97 o 
  -5  -3   2       20.22       23.26      1.42 o 
  -4  -3   2        9.13        8.72      0.82 o 
  -3  -3   2        6.77        6.41      0.60 o 
  -2  -3   2      201.57      218.43      2.77 o 
  -1  -3   2        3.01        2.83      0.37 o 
   0  -3   2       15.37       18.62      0.53 o 
   1  -3   2      158.62      166.88      2.25 o 
   2  -3   2       65.41       67.42      1.72 o 
   3  -3   2        8.69       10.74      0.82 o 
   4  -3   2        4.85        4.03      0.75 o 
   5  -3   2        2.53        2.91      0.75 o 
  -6  -2   2       59.21       64.46      2.46 o 
  -5  -2   2       25.49       30.20      1.42 o 
  -4  -2   2       63.89       68.44      2.02 o 
  -3  -2   2       26.40       27.97      1.12 o 
  -2  -2   2      288.70      317.90      3.08 o 
  -1  -2   2      103.90       88.69      1.42 o 
   0  -2   2      616.58      662.04      5.51 o 
   1  -2   2      275.13      278.92      2.56 o 
   2  -2   2       43.30       40.45      1.19 o 
   3  -2   2      559.20      586.32      4.98 o 
   4  -2   2       81.49       79.51      2.31 o 
   5  -2   2        0.34       -0.67      0.67 o 
   6  -2   2        0.02        0.00      0.67 o 
  -6  -1   2        1.00        1.19      0.67 o 
  -5  -1   2       16.80       18.49      1.27 o 
  -4  -1   2       54.07       68.21      1.94 o 
  -3  -1   2      117.57      142.82      2.39 o 
  -2  -1   2        0.43        0.00      0.22 o 
  -1  -1   2        0.19        0.22      0.15 o 
   0  -1   2       96.01       91.42      0.85 o 
   1  -1   2        0.28        0.37      0.15 o 
   2  -1   2       11.76       10.51      0.52 o 
   3  -1   2        3.74        3.65      0.52 o 
   4  -1   2       11.06       11.48      0.97 o 
   5  -1   2        1.13        0.22      0.60 o 
   6  -1   2        1.07        0.52      0.82 o 
  -6   0   2        0.33        0.89      0.75 o 
  -5   0   2        0.95        0.37      0.67 o 
  -4   0   2       33.43       30.88      1.34 o 
  -3   0   2       26.44       27.67      1.04 o 
  -2   0   2       31.92       26.27      0.82 o 
  -1   0   2       12.10        7.61      0.37 o 
   0   0   2     1816.76     1656.82     30.66 o 
   1   0   2       47.74       47.45      0.90 o 
   2   0   2      789.44      839.43      4.60 o 
   3   0   2      947.83      980.83      5.96 o 
   4   0   2       54.05       47.54      1.64 o 
   5   0   2        6.77        6.78      0.89 o 
   6   0   2        0.18        0.52      0.60 o 
  -6   1   2        0.07        0.67      0.67 o 
  -5   1   2        0.04       -0.30      0.60 o 
  -4   1   2      153.55      168.48      2.99 o 
  -3   1   2      316.84      324.19      3.53 o 
  -2   1   2       39.09       34.26      0.97 o 
  -1   1   2      226.59      181.01      1.81 o 
   0   1   2       53.94       61.35      1.12 o 
   1   1   2        0.25        0.45      0.15 o 
   2   1   2      202.45      190.98      2.18 o 
   3   1   2        3.96        2.53      0.37 o 
   4   1   2       43.66       42.15      1.57 o 
   5   1   2      220.41      212.00      3.74 o 
   6   1   2        0.71        0.75      0.82 o 
  -6   2   2        0.18        0.52      0.60 o 
  -5   2   2       12.19       14.46      1.04 o 
  -4   2   2        0.60        0.37      0.52 o 
  -3   2   2      199.47      215.37      2.92 o 
  -2   2   2      260.27      277.43      2.93 o 
  -1   2   2       87.58       74.67      1.35 o 
   0   2   2      644.04      626.34     16.05 o 
   1   2   2     1567.99     1518.96     23.04 o 
   2   2   2       35.59       27.09      0.90 o 
   3   2   2       20.60       21.78      0.97 o 
   4   2   2       22.09       22.45      1.27 o 
   5   2   2       37.97       39.76      1.79 o 
   6   2   2       20.86       20.28      1.49 o 
  -6   3   2        0.08       -0.75      0.75 o 
  -5   3   2        3.90        5.14      0.97 o 
  -4   3   2       27.91       29.46      1.49 o 
  -3   3   2       28.12       28.12      1.19 o 
  -2   3   2        7.05        8.42      0.67 o 
  -1   3   2        1.53        1.27      0.37 o 
   0   3   2        0.09        1.00      0.26 o 
   1   3   2       95.99      103.53      1.65 o 
   2   3   2       15.06       17.75      0.82 o 
   3   3   2        0.02       -0.07      0.30 o 
   4   3   2      944.28     1010.35      7.22 o 
   5   3   2      449.25      466.74      5.48 o 
   6   3   2       10.14        9.69      1.04 o 
  -5   4   2        0.59        0.22      0.60 o 
  -4   4   2       26.76       28.41      1.57 o 
  -3   4   2       61.43       62.17      1.94 o 
  -2   4   2     2092.10     2216.26      9.63 o 
  -1   4   2      357.98      386.11      3.61 o 
   0   4   2        3.88        4.10      0.32 o 
   1   4   2        0.01        0.00      0.22 o 
   2   4   2       15.49       15.21      0.82 o 
   3   4   2        3.10        2.91      0.52 o 
   4   4   2        3.27        2.53      0.82 o 
   5   4   2        1.84        1.49      0.75 o 
   6   4   2        8.84        9.24      1.19 o 
  -5   5   2        0.30        0.30      0.82 o 
  -4   5   2        2.88        3.28      0.82 o 
  -3   5   2       60.43       65.89      2.09 o 
  -2   5   2       22.65       22.60      1.27 o 
  -1   5   2       21.16       19.99      1.04 o 
   0   5   2       20.90       23.16      0.74 o 
   1   5   2      137.15      142.12      2.39 o 
   2   5   2       23.20       23.94      1.12 o 
   3   5   2       22.29       24.83      1.19 o 
   4   5   2      181.40      195.12      3.44 o 
   5   5   2        1.74        3.43      0.67 o 
   6   5   2       29.36       30.87      1.94 o 
  -4   6   2        0.50        0.37      0.75 o 
  -3   6   2      141.90      143.69      3.29 o 
  -2   6   2      221.18      202.94      3.52 o 
  -1   6   2        4.18        2.61      0.67 o 
   0   6   2       21.76       21.48      0.79 o 
   1   6   2       32.94       29.99      1.34 o 
   2   6   2        7.76        9.47      0.82 o 
   3   6   2        2.88        3.06      0.67 o 
   4   6   2        1.56        1.86      0.67 o 
   5   6   2       11.75       14.54      1.34 o 
  -4   7   2        1.34        0.67      0.75 o 
  -3   7   2        4.96        4.10      0.89 o 
  -2   7   2        3.79        4.85      0.75 o 
  -1   7   2        7.10        7.75      0.75 o 
   0   7   2       63.08       65.56      1.57 o 
   1   7   2        2.09        1.42      0.60 o 
   2   7   2       52.61       49.91      1.87 o 
   3   7   2       20.02       21.18      1.27 o 
   4   7   2        0.00        1.19      0.60 o 
   5   7   2        7.03        8.80      1.12 o 
  -3   8   2        8.14        7.16      1.19 o 
  -2   8   2        0.08        0.07      0.75 o 
  -1   8   2        6.08        5.52      1.04 o 
   0   8   2        0.04        0.00      0.75 o 
   1   8   2        0.53        0.52      0.60 o 
   2   8   2        7.20        7.60      0.97 o 
   3   8   2       16.49       13.79      1.19 o 
   4   8   2        0.25        0.22      0.60 o 
  -2   9   2        0.50        1.27      0.67 o 
  -1   9   2       39.69       38.19      2.01 o 
   0   9   2       10.12        8.95      0.79 o 
   1   9   2        1.15        1.94      0.67 o 
   2   9   2        0.36        0.82      0.60 o 
   3   9   2        8.16        9.54      1.12 o 
   0  10   2        0.00       -0.67      0.67 o 
   1  10   2        5.42        6.56      1.12 o 
  -3  -8   3       18.45       20.80      1.57 o 
  -2  -8   3        0.00        0.30      0.67 o 
  -1  -8   3      139.74      143.35      3.59 o 
   0  -8   3       10.66       11.71      0.84 o 
   1  -8   3        4.23        4.03      0.89 o 
   2  -8   3        0.97        0.67      0.82 o 
  -4  -7   3        0.00        1.04      0.60 o 
  -3  -7   3        0.00        0.60      0.60 o 
  -2  -7   3       11.13       12.38      1.19 o 
  -1  -7   3      193.12      186.88      3.81 o 
   0  -7   3       85.80       82.45      2.58 o 
   1  -7   3        0.35       -0.07      0.67 o 
   2  -7   3        0.10        0.82      0.45 o 
   3  -7   3        0.00       -0.82      0.82 o 
  -5  -6   3        7.67        7.01      0.97 o 
  -4  -6   3        5.99        5.29      0.97 o 
  -3  -6   3        2.35        1.04      0.67 o 
  -2  -6   3      220.88      236.11      3.89 o 
  -1  -6   3      513.25      531.08      5.64 o 
   0  -6   3        1.74        2.23      1.12 o 
   1  -6   3       10.48       11.85      1.04 o 
   2  -6   3        1.74        0.97      0.75 o 
   3  -6   3        1.89        3.21      0.75 o 
   4  -6   3        0.06        0.22      0.75 o 
  -5  -5   3        8.62        5.89      1.12 o 
  -4  -5   3       30.99       28.94      1.57 o 
  -3  -5   3        0.00        0.07      0.45 o 
  -2  -5   3       15.44       15.58      1.12 o 
  -1  -5   3       52.11       52.08      1.72 o 
   0  -5   3       40.66       40.40      1.11 o 
   1  -5   3      107.08      112.05      2.61 o 
   2  -5   3        4.65        5.37      0.67 o 
   3  -5   3        0.99        0.30      0.67 o 
   4  -5   3        3.62        3.50      0.89 o 
  -5  -4   3        4.41        5.81      0.97 o 
  -4  -4   3       49.43       48.42      1.87 o 
  -3  -4   3       30.19       32.74      1.42 o 
  -2  -4   3        0.56        0.82      0.37 o 
  -1  -4   3       10.01       11.56      0.82 o 
   0  -4   3        3.10        3.44      0.37 o 
   1  -4   3      202.01      219.87      3.07 o 
   2  -4   3       18.53       18.49      1.12 o 
   3  -4   3       28.09       25.28      1.42 o 
   4  -4   3        0.19        1.49      0.52 o 
   5  -4   3        0.01        0.75      0.52 o 
  -6  -3   3        0.86       -0.52      0.75 o 
  -5  -3   3        4.31        3.35      0.89 o 
  -4  -3   3        3.50        3.06      0.52 o 
  -3  -3   3        4.30        4.70      0.67 o 
  -2  -3   3       18.32       22.52      1.04 o 
  -1  -3   3        9.91       11.11      0.67 o 
   0  -3   3      362.12      404.88      2.64 o 
   1  -3   3      309.81      342.72      3.53 o 
   2  -3   3       48.72       49.85      1.57 o 
   3  -3   3        2.81        1.27      0.52 o 
   4  -3   3       12.16       13.12      1.04 o 
   5  -3   3        0.00       -0.37      0.67 o 
  -6  -2   3       64.27       64.24      2.61 o 
  -5  -2   3        3.98        4.25      0.82 o 
  -4  -2   3       33.05       35.88      1.49 o 
  -3  -2   3       27.62       33.34      1.27 o 
  -2  -2   3       37.35       42.38      1.27 o 
  -1  -2   3        0.27        0.00      0.22 o 
   0  -2   3      919.88      997.45     10.14 o 
   1  -2   3       73.20       91.52      1.79 o 
   2  -2   3       39.72       37.31      1.27 o 
   3  -2   3        7.14        6.71      0.75 o 
   4  -2   3       42.74       37.00      1.57 o 
   5  -2   3        0.92        0.00      0.67 o 
   6  -2   3        1.97        2.98      0.82 o 
  -6  -1   3        3.64        4.55      0.97 o 
  -5  -1   3        8.77        9.32      0.97 o 
  -4  -1   3        1.61        2.09      0.60 o 
  -3  -1   3       73.71       77.58      1.87 o 
  -2  -1   3        8.99       10.21      0.60 o 
  -1  -1   3       61.05       68.36      1.34 o 
   0  -1   3      437.33      472.50      2.33 o 
   1  -1   3       18.09       16.93      0.75 o 
   2  -1   3       14.64       12.01      0.75 o 
   3  -1   3        6.32        8.13      0.75 o 
   4  -1   3       12.94       11.48      0.89 o 
   5  -1   3        4.98        5.22      0.75 o 
   6  -1   3        0.06        0.52      0.75 o 
  -6   0   3       17.80       22.81      1.64 o 
  -5   0   3       10.10       12.75      1.12 o 
  -4   0   3       12.02       13.57      0.97 o 
  -3   0   3      112.84      111.00      2.17 o 
  -2   0   3       33.35       84.24      1.64 o 
  -1   0   3      265.29      251.89      2.41 o 
   0   0   3      744.92      688.31      7.51 o 
   1   0   3      150.38      159.94      1.95 o 
   2   0   3     1188.92     1359.14      6.41 o 
   3   0   3       95.41      104.23      2.17 o 
   4   0   3        5.17        3.50      0.60 o 
   5   0   3        2.02        1.27      0.67 o 
   6   0   3        9.49        9.47      1.19 o 
  -6   1   3        0.54        0.37      0.60 o 
  -5   1   3       12.81       13.12      1.12 o 
  -4   1   3       23.02       22.00      1.19 o 
  -3   1   3        0.01        0.07      0.37 o 
  -2   1   3       60.17       51.83      1.27 o 
  -1   1   3       12.32       10.89      0.52 o 
   0   1   3       12.77        8.05      0.48 o 
   1   1   3       35.78       30.98      0.90 o 
   2   1   3      147.19      149.33      2.17 o 
   3   1   3        9.32       12.45      0.75 o 
   4   1   3        0.39        0.75      0.45 o 
   5   1   3        0.52        1.27      0.67 o 
   6   1   3        7.52        6.78      1.19 o 
  -6   2   3        0.02       -0.60      0.75 o 
  -5   2   3        2.74        3.65      0.67 o 
  -4   2   3        0.56        0.89      0.45 o 
  -3   2   3       22.47       18.72      1.04 o 
  -2   2   3        1.82        1.57      0.37 o 
  -1   2   3      498.79      459.60      3.49 o 
   0   2   3      146.53      128.63      1.22 o 
   1   2   3     1138.01     1149.99     22.14 o 
   2   2   3     1963.83     2189.33     34.42 o 
   3   2   3       29.00       26.63      1.12 o 
   4   2   3       22.77       21.78      1.19 o 
   5   2   3        3.39        5.29      0.75 o 
   6   2   3        0.39        0.75      0.60 o 
  -6   3   3        0.45        0.15      0.75 o 
  -5   3   3       27.97       29.83      1.64 o 
  -4   3   3       66.17       73.51      2.16 o 
  -3   3   3        8.58       10.96      0.89 o 
  -2   3   3       44.39       44.10      1.42 o 
  -1   3   3       31.42       35.14      1.12 o 
   0   3   3        8.79        8.76      0.39 o 
   1   3   3       20.69       16.93      0.75 o 
   2   3   3       30.03       23.72      0.97 o 
   3   3   3       15.53       17.22      0.89 o 
   4   3   3      219.46      223.77      3.52 o 
   5   3   3        7.65        8.35      0.97 o 
   6   3   3        1.94        3.28      0.82 o 
  -5   4   3        0.12        0.22      0.67 o 
  -4   4   3       17.07       17.37      1.34 o 
  -3   4   3       37.20       37.30      1.57 o 
  -2   4   3       33.37       28.57      1.27 o 
  -1   4   3      118.58      128.76      2.17 o 
   0   4   3      207.94      192.38      1.80 o 
   1   4   3        0.01        0.22      0.30 o 
   2   4   3       11.38       13.42      0.75 o 
   3   4   3       17.66       16.93      1.12 o 
   4   4   3        9.93       10.66      1.04 o 
   5   4   3       27.38       24.68      1.64 o 
   6   4   3        1.19        1.86      0.82 o 
  -5   5   3       12.21       13.27      1.27 o 
  -4   5   3        6.35        7.01      1.12 o 
  -3   5   3        1.62        1.04      0.67 o 
  -2   5   3        1.15        1.34      0.60 o 
  -1   5   3        5.84        5.44      0.67 o 
   0   5   3       41.64       39.76      1.94 o 
   1   5   3        7.77        6.41      0.67 o 
   2   5   3       11.86       13.57      0.82 o 
   3   5   3      936.35     1010.50      7.29 o 
   4   5   3      545.33      586.56      6.02 o 
   5   5   3        7.53        9.77      1.04 o 
   6   5   3        1.60        0.07      0.89 o 
  -4   6   3       13.43       14.02      1.34 o 
  -3   6   3      240.64      238.83      4.12 o 
  -2   6   3       51.41       52.45      1.94 o 
  -1   6   3        4.86        5.14      0.75 o 
   0   6   3        0.01        0.41      0.26 o 
   1   6   3        0.03       -0.22      0.45 o 
   2   6   3       13.72       16.25      1.04 o 
   3   6   3        0.49        1.04      0.75 o 
   4   6   3        0.22        0.89      0.60 o 
   5   6   3        3.82        4.55      0.97 o 
  -4   7   3       13.41       10.21      1.42 o 
  -3   7   3        5.41        5.81      1.04 o 
  -2   7   3        2.04        2.53      0.67 o 
  -1   7   3        8.57        9.32      0.89 o 
   0   7   3       15.88       14.83      0.76 o 
   1   7   3        2.26        3.50      0.67 o 
   2   7   3        1.16        2.31      0.67 o 
   3   7   3      203.44      204.95      3.81 o 
   4   7   3        0.05       -0.30      0.67 o 
   5   7   3       24.81       26.54      1.86 o 
  -3   8   3       57.08       49.09      2.39 o 
  -2   8   3        0.59        0.45      0.60 o 
  -1   8   3        2.57        2.09      0.82 o 
   0   8   3        1.85        2.06      0.45 o 
   1   8   3        0.58       -0.15      0.60 o 
   2   8   3        2.10        2.31      0.75 o 
   3   8   3        3.00        3.06      0.82 o 
   4   8   3        2.57        2.39      0.89 o 
  -2   9   3        1.96        2.83      0.75 o 
  -1   9   3        8.17        6.34      1.04 o 
   0   9   3        0.20       -0.43      0.45 o 
   1   9   3       13.20       12.23      1.27 o 
   2   9   3        0.94       -0.07      0.82 o 
   3   9   3        0.00        0.30      0.75 o 
   1  10   3        3.41        4.17      0.97 o 
  -2  -8   4        0.72        0.97      0.67 o 
  -1  -8   4        0.01       -0.52      0.82 o 
   0  -8   4       13.87       12.84      0.97 o 
   1  -8   4        0.57       -0.89      0.89 o 
  -3  -7   4        3.46        1.27      0.82 o 
  -2  -7   4        0.32        1.42      0.60 o 
  -1  -7   4        4.48        4.25      0.97 o 
   0  -7   4        0.20        0.07      0.47 o 
   1  -7   4        0.34       -0.75      0.75 o 
   2  -7   4        0.33        0.45      0.75 o 
  -4  -6   4       37.94       40.42      2.16 o 
  -3  -6   4        7.89        8.35      0.89 o 
  -2  -6   4      233.92      250.70      4.19 o 
  -1  -6   4       16.41       14.61      1.27 o 
   0  -6   4        3.54        3.01      0.50 o 
   1  -6   4       16.72       18.12      1.19 o 
   2  -6   4        2.48        3.28      0.75 o 
   3  -6   4        3.42        3.73      0.82 o 
  -5  -5   4        0.01       -0.22      0.75 o 
  -4  -5   4        1.91        0.52      0.75 o 
  -3  -5   4        4.61        5.59      0.82 o 
  -2  -5   4      270.03      285.12      4.20 o 
  -1  -5   4      169.37      173.42      3.29 o 
   0  -5   4        5.22        4.62      0.47 o 
   1  -5   4        2.42        1.94      0.60 o 
   2  -5   4        0.00       -0.37      0.60 o 
   3  -5   4        2.28        3.50      0.67 o 
   4  -5   4       64.26       66.18      2.69 o 
  -5  -4   4        1.37        1.57      0.75 o 
  -4  -4   4        0.36       -0.07      0.60 o 
  -3  -4   4      379.99      416.54      5.03 o 
  -2  -4   4      992.27     1012.30      7.30 o 
  -1  -4   4        0.16       -0.22      0.45 o 
   0  -4   4       53.94       54.81      2.05 o 
   1  -4   4       87.74       95.14      2.39 o 
   2  -4   4       12.11       12.23      0.97 o 
   3  -4   4        0.08        0.37      0.60 o 
   4  -4   4        7.83        9.77      1.12 o 
   5  -4   4        5.35        8.13      1.19 o 
  -5  -3   4       10.14        8.87      1.19 o 
  -4  -3   4        0.00        0.37      0.52 o 
  -3  -3   4       16.00       16.63      1.12 o 
  -2  -3   4      160.61      171.61      2.92 o 
  -1  -3   4        3.69        4.47      0.52 o 
   0  -3   4      263.21      291.80      2.44 o 
   1  -3   4       25.74       23.49      1.12 o 
   2  -3   4        1.15        1.27      0.52 o 
   3  -3   4       24.18       25.88      1.49 o 
   4  -3   4       13.35       16.25      1.34 o 
   5  -3   4        0.50        0.75      0.75 o 
  -6  -2   4        3.99        5.67      1.04 o 
  -5  -2   4       21.99       22.44      1.49 o 
  -4  -2   4        1.02        0.82      0.60 o 
  -3  -2   4       41.89       39.76      1.57 o 
  -2  -2   4       34.20       36.18      1.27 o 
  -1  -2   4        3.89        3.58      0.37 o 
   0  -2   4      199.64      236.83      2.04 o 
   1  -2   4       12.22       12.97      0.75 o 
   2  -2   4      162.75      158.32      2.77 o 
   3  -2   4        2.98        2.91      0.60 o 
   4  -2   4        0.13        0.07      0.52 o 
   5  -2   4       18.10       18.19      1.49 o 
  -6  -1   4        1.13        0.67      0.82 o 
  -5  -1   4        0.28       -0.67      0.67 o 
  -4  -1   4        0.53        1.04      0.45 o 
  -3  -1   4        4.92        4.17      0.60 o 
  -2  -1   4        3.33        3.50      0.52 o 
  -1  -1   4      543.55      610.31      4.47 o 
   0  -1   4      650.20      693.60     22.47 o 
   1  -1   4       65.59       60.27      1.49 o 
   2  -1   4       10.42        9.47      0.67 o 
   3  -1   4        9.15       10.81      0.82 o 
   4  -1   4        0.39        0.82      0.52 o 
   5  -1   4        0.15       -0.45      0.67 o 
   6  -1   4        3.74        5.59      0.97 o 
  -6   0   4        0.37        0.37      0.75 o 
  -5   0   4       11.87       12.75      1.19 o 
  -4   0   4       17.44       14.84      1.12 o 
  -3   0   4        2.19        1.94      0.45 o 
  -2   0   4        0.23       -0.22      0.30 o 
  -1   0   4      743.11      710.15      4.65 o 
   0   0   4      263.83      321.74      5.23 o 
   1   0   4        6.92        6.19      0.52 o 
   2   0   4      128.61      115.04      2.17 o 
   3   0   4      133.44      136.81      2.62 o 
   4   0   4        3.61        5.29      0.67 o 
   5   0   4        3.07        3.06      0.75 o 
   6   0   4        9.38        9.32      1.27 o 
  -6   1   4        2.17        3.13      0.82 o 
  -5   1   4        0.90        0.52      0.67 o 
  -4   1   4        8.47        7.68      0.82 o 
  -3   1   4        1.86        2.53      0.45 o 
  -2   1   4       86.65       66.49      1.64 o 
  -1   1   4      512.91      468.31      3.79 o 
   0   1   4       21.82       18.17      0.90 o 
   1   1   4       24.08       21.71      0.82 o 
   2   1   4       16.68       19.02      0.82 o 
   3   1   4       51.17       49.18      1.64 o 
   4   1   4       43.60       39.84      1.64 o 
   5   1   4        2.16        2.39      0.67 o 
   6   1   4        3.00        2.83      0.82 o 
  -6   2   4        0.20        0.82      0.75 o 
  -5   2   4        1.21        1.27      0.67 o 
  -4   2   4        8.13        8.35      0.97 o 
  -3   2   4        5.81        4.92      0.60 o 
  -2   2   4        6.08        5.44      0.60 o 
  -1   2   4      272.65      233.93      2.78 o 
   0   2   4       99.07       94.75      1.22 o 
   1   2   4      766.49      825.85      5.04 o 
   2   2   4       16.13       23.64      1.04 o 
   3   2   4       12.16        8.57      0.75 o 
   4   2   4       12.87       25.80      1.34 o 
   5   2   4       10.05        8.05      1.04 o 
   6   2   4        0.18       -0.45      0.67 o 
  -5   3   4        4.73        4.92      0.89 o 
  -4   3   4        0.53        1.57      0.60 o 
  -3   3   4       23.76       26.77      1.34 o 
  -2   3   4        0.18        0.22      0.45 o 
  -1   3   4        5.14        4.99      0.60 o 
   0   3   4       20.88       18.31      0.63 o 
   1   3   4      132.31      135.87      2.17 o 
   2   3   4        1.00        1.19      0.45 o 
   3   3   4        1.35        1.49      0.45 o 
   4   3   4        9.21        7.75      0.89 o 
   5   3   4       11.58       11.18      1.12 o 
   6   3   4        1.10       -0.52      0.75 o 
  -5   4   4        1.24        1.94      0.67 o 
  -4   4   4        2.17        1.49      0.75 o 
  -3   4   4        0.02        0.82      0.45 o 
  -2   4   4       47.08       46.86      1.64 o 
  -1   4   4       46.92       41.71      1.34 o 
   0   4   4      339.09      342.18      2.55 o 
   1   4   4     1002.50     1053.41      6.42 o 
   2   4   4        2.47        4.77      0.52 o 
   3   4   4       23.85       21.48      1.19 o 
   4   4   4        9.87        9.17      0.89 o 
   5   4   4        0.36       -0.07      0.60 o 
   6   4   4        0.03       -0.15      0.82 o 
  -5   5   4       13.44       14.39      1.34 o 
  -4   5   4        0.62        0.67      0.67 o 
  -3   5   4        5.80        5.89      0.89 o 
  -2   5   4        1.45        2.61      0.60 o 
  -1   5   4        4.02        4.32      0.60 o 
   0   5   4       12.74       13.16      0.63 o 
   1   5   4       20.47       19.31      1.04 o 
   2   5   4        3.87        3.73      0.67 o 
   3   5   4      115.59      114.07      2.69 o 
   4   5   4       42.11       41.32      1.86 o 
   5   5   4        6.40        8.72      1.04 o 
  -4   6   4        5.10        5.59      1.04 o 
  -3   6   4        2.48        3.13      0.75 o 
  -2   6   4        7.39        8.27      0.89 o 
  -1   6   4        7.55       14.39      0.97 o 
   0   6   4       13.04       13.11      0.71 o 
   1   6   4        0.13        0.67      0.52 o 
   2   6   4        5.45        5.67      0.75 o 
   3   6   4        0.33        0.37      0.75 o 
   4   6   4       15.74       16.10      1.27 o 
   5   6   4        0.44        0.45      0.75 o 
  -4   7   4        0.54        1.04      0.89 o 
  -3   7   4        0.37        2.09      0.75 o 
  -2   7   4        1.11        1.86      0.67 o 
  -1   7   4        2.55        2.98      0.75 o 
   0   7   4        1.37        1.30      0.48 o 
   1   7   4        5.36        6.71      0.75 o 
   2   7   4      407.72      440.85      5.41 o 
   3   7   4      286.78      310.44      4.72 o 
   4   7   4        0.92        0.97      0.75 o 
   5   7   4        3.70        4.32      0.97 o 
  -3   8   4        9.24        5.96      1.19 o 
  -2   8   4        0.78        0.52      0.75 o 
  -1   8   4        0.00        0.82      0.60 o 
   0   8   4        0.01        0.47      0.48 o 
   1   8   4       10.53       10.81      1.12 o 
   2   8   4        8.77        9.09      1.19 o 
   3   8   4        0.12        0.67      0.67 o 
   4   8   4        1.09        1.64      0.75 o 
  -2   9   4        1.51        2.01      0.89 o 
  -1   9   4        0.65        1.27      0.67 o 
   0   9   4        0.17        0.40      0.48 o 
   1   9   4        7.61        8.42      1.19 o 
   2   9   4      114.74      108.86      3.36 o 
   3   9   4        1.25        2.53      0.82 o 
  -3  -7   5        1.31       -0.52      0.82 o 
  -2  -7   5        2.54        3.58      0.67 o 
  -1  -7   5       18.00       20.58      1.42 o 
   0  -7   5        9.69        7.23      0.79 o 
   1  -7   5        8.22        8.13      1.19 o 
  -4  -6   5       13.84       15.43      1.34 o 
  -3  -6   5        0.54        0.52      0.67 o 
  -2  -6   5        5.20        7.60      1.04 o 
  -1  -6   5       57.81       58.27      2.24 o 
   0  -6   5        3.04        3.51      0.60 o 
   1  -6   5        2.57        2.61      0.82 o 
   2  -6   5        1.52        1.42      0.75 o 
   3  -6   5        1.22        2.09      0.89 o 
  -4  -5   5        0.12       -0.82      0.82 o 
  -3  -5   5        1.77        1.86      0.82 o 
  -2  -5   5        2.19        2.39      0.67 o 
  -1  -5   5        3.57        3.50      0.67 o 
   0  -5   5        0.13       -0.29      0.39 o 
   1  -5   5        2.31        1.27      0.75 o 
   2  -5   5        0.01        0.60      0.52 o 
   3  -5   5       90.82       94.05      2.99 o 
  -5  -4   5       34.45       38.41      2.16 o 
  -4  -4   5       21.70       22.37      1.42 o 
  -3  -4   5      166.95      169.09      3.59 o 
  -2  -4   5        5.99        5.96      0.89 o 
  -1  -4   5        0.29        0.37      0.37 o 
   0  -4   5       87.19       77.70      3.02 o 
   1  -4   5        1.27        1.34      0.52 o 
   2  -4   5        3.01        2.39      0.75 o 
   3  -4   5       96.17      100.41      2.99 o 
   4  -4   5       82.99       84.11      2.99 o 
  -5  -3   5        0.62        0.97      0.67 o 
  -4  -3   5        0.00       -0.07      0.60 o 
  -3  -3   5      150.20      157.63      3.29 o 
  -2  -3   5      158.04      161.89      3.14 o 
  -1  -3   5        2.55        3.21      0.52 o 
   0  -3   5       27.84       29.87      1.12 o 
   1  -3   5        3.16        3.13      0.52 o 
   2  -3   5        1.01       -0.07      0.52 o 
   3  -3   5      269.17      297.98      4.42 o 
   4  -3   5       39.70       43.63      2.09 o 
   5  -3   5        5.51        5.59      1.04 o 
  -5  -2   5        0.76        1.79      0.75 o 
  -4  -2   5      291.64      321.00      4.72 o 
  -3  -2   5      821.01      841.42      6.97 o 
  -2  -2   5       20.17       28.26      1.27 o 
  -1  -2   5       34.43       35.66      1.34 o 
   0  -2   5      310.78      351.66      7.96 o 
   1  -2   5       38.40       42.00      1.49 o 
   2  -2   5        3.50        3.80      0.52 o 
   3  -2   5       43.35       48.64      1.86 o 
   4  -2   5       16.54       19.09      1.34 o 
   5  -2   5       33.60       31.55      1.94 o 
  -5  -1   5        0.57        0.60      0.67 o 
  -4  -1   5        3.16        2.31      0.82 o 
  -3  -1   5      146.22      136.36      2.84 o 
  -2  -1   5       19.21       14.99      0.89 o 
  -1  -1   5      158.43      166.95      2.69 o 
   0  -1   5       68.83       58.41      3.62 o 
   1  -1   5        0.10       -0.30      0.37 o 
   2  -1   5       61.98       59.19      1.79 o 
   3  -1   5       28.65       29.61      1.49 o 
   4  -1   5        0.12       -0.67      0.67 o 
   5  -1   5        6.00        5.37      0.97 o 
  -5   0   5        3.42        2.68      0.89 o 
  -4   0   5       94.47       88.48      2.54 o 
  -3   0   5        0.74        0.52      0.45 o 
  -2   0   5       20.53       17.75      0.97 o 
  -1   0   5       23.00       25.43      1.12 o 
   0   0   5        0.05       -0.07      0.37 o 
   1   0   5      196.90      196.51      2.85 o 
   2   0   5       35.13       33.72      1.27 o 
   3   0   5       12.42       13.72      0.97 o 
   4   0   5       23.98       21.77      1.34 o 
   5   0   5       16.49       13.79      1.27 o 
  -5   1   5        0.49        0.00      0.75 o 
  -4   1   5        1.08        2.16      0.60 o 
  -3   1   5        0.66        2.01      0.45 o 
  -2   1   5      289.66      260.40      3.38 o 
  -1   1   5      316.18      303.25      3.38 o 
   0   1   5        5.68        6.09      0.39 o 
   1   1   5       66.62       65.86      1.64 o 
   2   1   5        0.07        1.27      0.37 o 
   3   1   5        3.55        3.28      0.52 o 
   4   1   5        3.34        3.21      0.67 o 
   5   1   5       22.90       19.91      1.49 o 
  -5   2   5        1.63        1.86      0.82 o 
  -4   2   5        0.00       -0.15      0.45 o 
  -3   2   5        0.14        0.07      0.45 o 
  -2   2   5      118.53      110.99      2.39 o 
  -1   2   5      124.84      126.30      2.32 o 
   0   2   5       25.23       21.94      0.69 o 
   1   2   5      156.03      137.86      2.39 o 
   2   2   5      129.25      137.57      2.54 o 
   3   2   5        7.80        8.27      0.75 o 
   4   2   5        1.98        0.00      0.60 o 
   5   2   5       24.02       19.69      1.49 o 
  -5   3   5        1.38        0.52      0.75 o 
  -4   3   5        0.03       -0.30      0.52 o 
  -3   3   5       45.37       42.97      1.72 o 
  -2   3   5      251.84      247.84      3.52 o 
  -1   3   5       13.57       11.86      0.75 o 
   0   3   5       17.20       19.17      0.86 o 
   1   3   5       17.72       17.00      0.97 o 
   2   3   5       58.17       56.95      1.72 o 
   3   3   5       56.26       57.38      1.87 o 
   4   3   5        7.95        8.13      0.89 o 
   5   3   5       13.13       11.26      1.12 o 
  -5   4   5        0.00       -0.67      0.82 o 
  -4   4   5        2.02        2.01      0.75 o 
  -3   4   5        0.23        0.37      0.52 o 
  -2   4   5       23.66       19.84      1.27 o 
  -1   4   5        7.15        6.71      0.75 o 
   0   4   5      166.04      168.57      1.93 o 
   1   4   5        0.30       -0.37      0.45 o 
   2   4   5        0.74        0.97      0.37 o 
   3   4   5        7.03        5.96      0.82 o 
   4   4   5        1.15        1.42      0.52 o 
   5   4   5        0.44        1.42      0.60 o 
  -4   5   5        1.90        2.01      0.82 o 
  -3   5   5        1.29        0.89      0.60 o 
  -2   5   5        1.35        1.34      0.67 o 
  -1   5   5        2.56        2.09      0.60 o 
   0   5   5       12.69       12.42      0.66 o 
   1   5   5        1.14        1.12      0.45 o 
   2   5   5       14.08       13.05      1.04 o 
   3   5   5       12.92       12.82      1.04 o 
   4   5   5        4.22        3.73      0.75 o 
   5   5   5        1.52       -0.07      0.75 o 
  -4   6   5        0.24       -0.82      0.82 o 
  -3   6   5        4.53        4.85      0.97 o 
  -2   6   5        4.24        4.03      0.82 o 
  -1   6   5       56.74       55.74      2.01 o 
   0   6   5      212.73      211.60      7.60 o 
   1   6   5       14.19       14.76      1.12 o 
   2   6   5        9.45       10.14      0.89 o 
   3   6   5        6.75        7.45      0.97 o 
   4   6   5        0.05        0.82      0.45 o 
   5   6   5        0.13        1.27      0.52 o 
  -3   7   5        0.01        2.09      0.67 o 
  -2   7   5        0.69        0.89      0.75 o 
  -1   7   5        9.58        9.02      1.12 o 
   0   7   5        4.62        6.18      1.71 o 
   1   7   5        2.97        1.94      0.60 o 
   2   7   5       37.66       38.93      1.86 o 
   3   7   5       32.94       34.68      1.72 o 
   4   7   5        4.96        5.74      0.89 o 
  -2   8   5        0.05        0.60      0.67 o 
  -1   8   5       10.51        7.83      1.12 o 
   0   8   5        4.04        4.27      0.82 o 
   1   8   5        1.66        1.34      0.67 o 
   2   8   5        0.00       -0.82      0.82 o 
   3   8   5        4.99        4.85      0.89 o 
  -1   9   5        0.08       -0.07      0.75 o 
   0   9   5        0.22       -0.20      0.97 o 
   1   9   5      110.80      105.57      3.43 o 
   2   9   5       81.21       93.81      3.13 o 
  -1  -7   6       12.99       16.92      1.34 o 
   0  -7   6        3.10        3.17      0.63 o 
  -3  -6   6        6.10        5.59      1.04 o 
  -2  -6   6        4.27        4.17      0.97 o 
  -1  -6   6       17.59       17.97      1.57 o 
   0  -6   6        6.78        6.22      0.69 o 
   1  -6   6       76.91       67.31      2.61 o 
   2  -6   6        0.94       -0.07      0.82 o 
  -4  -5   6        2.77        3.06      0.89 o 
  -3  -5   6        2.25        1.86      0.82 o 
  -2  -5   6       11.79       10.36      1.04 o 
  -1  -5   6        6.63        6.56      0.89 o 
   0  -5   6       19.21       14.77      0.94 o 
   1  -5   6       33.85       33.26      1.79 o 
   2  -5   6        0.32        0.22      0.60 o 
   3  -5   6       13.97       14.46      1.34 o 
  -4  -4   6        1.06        0.75      0.75 o 
  -3  -4   6       10.01       11.48      1.12 o 
  -2  -4   6       95.39       85.86      2.61 o 
  -1  -4   6        0.92        0.67      0.60 o 
   0  -4   6       17.41       12.72      0.79 o 
   1  -4   6        6.56        3.88      0.82 o 
   2  -4   6       13.42       13.72      1.19 o 
   3  -4   6        3.98        4.92      1.04 o 
  -5  -3   6        1.20        3.06      0.97 o 
  -4  -3   6        0.50        0.15      0.67 o 
  -3  -3   6        6.57        5.67      0.97 o 
  -2  -3   6       17.96       16.85      1.19 o 
  -1  -3   6        1.35        0.30      0.52 o 
   0  -3   6       11.23        8.84      0.63 o 
   1  -3   6       14.80       18.12      1.19 o 
   2  -3   6      212.76      211.13      3.74 o 
   3  -3   6      141.75      146.36      3.51 o 
   4  -3   6       14.02       13.49      1.27 o 
  -5  -2   6       13.28       14.09      1.34 o 
  -4  -2   6       51.07       50.21      2.09 o 
  -3  -2   6        0.45        1.12      0.75 o 
  -2  -2   6        0.00       -0.45      0.45 o 
  -1  -2   6      109.30      102.19      2.47 o 
   0  -2   6       39.88       36.33      1.08 o 
   1  -2   6        2.10        1.42      0.52 o 
   2  -2   6      223.54      240.04      3.82 o 
   3  -2   6      189.24      205.27      3.81 o 
   4  -2   6       11.02       10.14      1.19 o 
  -5  -1   6        0.35        2.01      0.67 o 
  -4  -1   6       38.38       35.13      1.94 o 
  -3  -1   6       66.18       62.76      2.16 o 
  -2  -1   6        2.17        1.86      0.52 o 
  -1  -1   6       25.02       27.97      1.27 o 
   0  -1   6       14.54       13.79      1.04 o 
   1  -1   6        5.26        9.47      0.82 o 
   2  -1   6      732.68      752.61      6.43 o 
   3  -1   6      114.54      112.78      2.91 o 
   4  -1   6       24.89       27.22      1.57 o 
   5  -1   6        0.47        1.34      0.67 o 
  -5   0   6      106.98      102.65      3.21 o 
  -4   0   6      320.48      314.88      4.80 o 
  -3   0   6       24.69       23.34      1.34 o 
  -2   0   6        0.53        0.82      0.45 o 
  -1   0   6      175.76      185.57      2.92 o 
   0   0   6       39.29       43.66      1.68 o 
   1   0   6       18.05       20.88      1.04 o 
   2   0   6      130.20      136.92      2.84 o 
   3   0   6        7.66        7.01      0.82 o 
   4   0   6       76.87       71.65      2.46 o 
   5   0   6        8.12        5.96      0.97 o 
  -5   1   6        0.02        0.37      0.82 o 
  -4   1   6       56.61       54.17      2.16 o 
  -3   1   6       19.21       17.22      1.12 o 
  -2   1   6       18.35       19.24      1.12 o 
  -1   1   6       68.68       62.11      1.87 o 
   0   1   6        0.29        0.50      0.29 o 
   1   1   6       11.93        9.62      0.75 o 
   2   1   6       32.49       34.39      1.42 o 
   3   1   6        3.09        4.03      0.67 o 
   4   1   6       12.79       11.85      1.19 o 
   5   1   6        6.54        5.89      0.97 o 
  -5   2   6       61.73       63.79      2.61 o 
  -4   2   6       11.04       12.60      1.12 o 
  -3   2   6        6.02        7.16      0.82 o 
  -2   2   6        0.51        0.30      0.45 o 
  -1   2   6        0.57        1.42      0.37 o 
   0   2   6       35.04       36.53      1.00 o 
   1   2   6       22.74       20.43      1.04 o 
   2   2   6       45.61       40.06      1.57 o 
   3   2   6       25.43       21.10      1.19 o 
   4   2   6       39.58       35.50      1.72 o 
   5   2   6        0.21       -0.52      0.60 o 
  -5   3   6        2.14        2.98      0.89 o 
  -4   3   6        2.78        2.46      0.75 o 
  -3   3   6       73.31       71.80      2.39 o 
  -2   3   6       53.16       54.25      1.94 o 
  -1   3   6        0.33        0.07      0.52 o 
   0   3   6       91.13       89.95      1.56 o 
   1   3   6        0.04        0.60      0.37 o 
   2   3   6        6.31        5.89      0.67 o 
   3   3   6        8.34        8.50      0.97 o 
   4   3   6       53.14       49.46      2.01 o 
   5   3   6        0.13        0.67      0.60 o 
  -4   4   6        0.19       -0.75      0.75 o 
  -3   4   6        3.93        3.73      0.82 o 
  -2   4   6       17.16       14.61      1.12 o 
  -1   4   6       20.15       17.60      1.19 o 
   0   4   6       40.64       42.26      1.90 o 
   1   4   6       39.35       38.64      1.57 o 
   2   4   6        8.90        9.39      0.82 o 
   3   4   6        8.07        5.96      0.75 o 
   4   4   6       24.30       21.62      1.42 o 
   5   4   6        0.43        0.37      0.67 o 
  -4   5   6       12.09       16.55      1.34 o 
  -3   5   6       69.82       75.44      2.54 o 
  -2   5   6        0.01        0.15      0.52 o 
  -1   5   6        2.22        3.73      0.67 o 
   0   5   6        4.10        3.92      0.50 o 
   1   5   6       11.02       10.44      0.89 o 
   2   5   6       12.39       12.00      0.97 o 
   3   5   6        3.71        3.06      0.75 o 
   4   5   6       21.03       21.55      1.42 o 
   5   5   6       12.71       19.09      1.49 o 
  -3   6   6        1.11        0.82      0.75 o 
  -2   6   6        0.41        2.09      0.52 o 
  -1   6   6       25.59       29.01      1.49 o 
   0   6   6        0.36        0.65      0.34 o 
   1   6   6        0.46        1.27      0.52 o 
   2   6   6        0.14       -0.07      0.45 o 
   3   6   6        0.63        0.89      0.67 o 
   4   6   6        0.51        0.60      0.60 o 
  -3   7   6        1.32        1.12      0.82 o 
  -2   7   6        0.00        0.82      0.60 o 
  -1   7   6        0.01       -0.07      0.67 o 
   0   7   6        1.46        1.38      0.71 o 
   1   7   6        7.48        6.71      1.04 o 
   2   7   6        6.44        7.45      1.04 o 
   3   7   6        0.10       -0.60      0.75 o 
   4   7   6        0.96        0.97      0.67 o 
  -2   8   6       10.32        9.69      1.12 o 
  -1   8   6       38.00       34.38      1.86 o 
   0   8   6        5.64        6.09      0.79 o 
   1   8   6        2.42        5.29      0.89 o 
   2   8   6        1.97        2.98      0.82 o 
   3   8   6        0.09       -0.52      0.82 o 
   0   9   6        1.75        1.12      0.53 o 
   1   9   6        8.27        6.78      1.27 o 
  -1  -6   7        1.02        1.57      0.75 o 
   0  -6   7        1.49        1.20      0.52 o 
  -3  -5   7       16.24       17.59      1.57 o 
  -2  -5   7       23.40       25.50      1.71 o 
  -1  -5   7        4.04        5.07      0.89 o 
   0  -5   7        0.97        0.21      0.50 o 
   1  -5   7        9.03        8.72      1.19 o 
   2  -5   7        1.19        1.49      0.82 o 
  -3  -4   7        5.38        5.96      1.04 o 
  -2  -4   7       39.41       42.66      2.01 o 
  -1  -4   7        7.21        5.96      0.97 o 
   0  -4   7      173.54      155.00      3.70 o 
   1  -4   7        8.67        8.35      1.12 o 
   2  -4   7        0.28        1.12      0.60 o 
   3  -4   7        3.26        4.03      0.97 o 
  -4  -3   7        1.48        1.71      0.82 o 
  -3  -3   7        3.39        2.24      0.82 o 
  -2  -3   7        0.14        0.75      0.60 o 
  -1  -3   7        9.51        7.90      0.97 o 
   0  -3   7       49.96       47.50      1.37 o 
   1  -3   7        3.70        4.25      0.82 o 
   2  -3   7        9.23       13.57      1.19 o 
   3  -3   7       11.29       12.30      1.27 o 
  -4  -2   7        3.84        3.95      0.89 o 
  -3  -2   7       45.52       38.34      2.01 o 
  -2  -2   7        0.59        0.97      0.52 o 
  -1  -2   7       57.54       46.11      1.87 o 
   0  -2   7       29.60       21.92      0.92 o 
   1  -2   7       16.59       15.36      1.12 o 
   2  -2   7        6.23        4.99      0.97 o 
   3  -2   7        1.94        3.73      0.82 o 
   4  -2   7        0.47        1.12      0.75 o 
  -4  -1   7        1.84        1.86      0.75 o 
  -3  -1   7       14.40       15.28      1.27 o 
  -2  -1   7        3.50        3.50      0.67 o 
  -1  -1   7       14.48       12.53      1.04 o 
   0  -1   7       76.46       76.79      1.58 o 
   1  -1   7      226.36      221.12      3.59 o 
   2  -1   7      229.04      253.93      4.04 o 
   3  -1   7       35.62       35.72      1.79 o 
   4  -1   7        2.56        3.80      0.89 o 
  -4   0   7        2.76        3.88      0.89 o 
  -3   0   7        0.29        0.89      0.52 o 
  -2   0   7       30.04       27.59      1.42 o 
  -1   0   7       34.71       33.64      1.49 o 
   0   0   7       24.59       25.13      0.95 o 
   1   0   7      179.50      192.60      3.29 o 
   2   0   7      222.38      257.38      3.97 o 
   3   0   7       23.67       24.46      1.42 o 
   4   0   7        2.97        3.13      0.82 o 
  -4   1   7       15.84       14.09      1.34 o 
  -3   1   7        5.30        5.07      0.82 o 
  -2   1   7        2.45        2.76      0.60 o 
  -1   1   7        2.27        3.21      0.60 o 
   0   1   7       24.35       22.39      1.57 o 
   1   1   7      962.95      980.27      7.44 o 
   2   1   7      182.97      187.50      3.52 o 
   3   1   7       27.09       25.88      1.57 o 
   4   1   7        1.27        0.82      0.67 o 
   5   1   7        3.80        4.10      0.97 o 
  -4   2   7        8.29        7.53      1.12 o 
  -3   2   7        0.50        0.60      0.60 o 
  -2   2   7       18.43       17.75      1.19 o 
  -1   2   7        8.16        6.86      0.82 o 
   0   2   7       13.69       14.48      1.12 o 
   1   2   7      117.76      130.07      2.84 o 
   2   2   7        5.52        5.14      0.75 o 
   3   2   7       73.58       67.84      2.31 o 
   4   2   7       16.32       12.53      1.27 o 
   5   2   7        3.26        2.76      0.82 o 
  -4   3   7        4.52        4.17      0.89 o 
  -3   3   7        0.90        1.27      0.60 o 
  -2   3   7       24.47       22.52      1.42 o 
  -1   3   7        0.16        0.52      0.52 o 
   0   3   7       15.86       13.66      1.12 o 
   1   3   7       52.65       51.41      1.87 o 
   2   3   7       12.34       15.13      1.04 o 
   3   3   7        7.05        8.13      0.89 o 
   4   3   7        1.15        0.30      0.67 o 
   5   3   7        1.47        0.67      0.82 o 
  -4   4   7        0.22        0.45      0.67 o 
  -3   4   7        0.45        1.27      0.52 o 
  -2   4   7        0.00        0.07      0.60 o 
  -1   4   7        0.37       -0.30      0.52 o 
   0   4   7        0.43       -0.10      0.89 o 
   1   4   7       20.71       19.16      1.19 o 
   2   4   7       24.08       20.13      1.34 o 
   3   4   7       52.42       48.12      2.01 o 
   4   4   7        0.19       -0.60      0.60 o 
  -3   5   7        6.40        5.96      1.04 o 
  -2   5   7        0.16        0.52      0.60 o 
  -1   5   7       27.37       31.54      1.72 o 
   0   5   7        0.16       -0.04      0.37 o 
   1   5   7        3.35        0.67      0.45 o 
   2   5   7        3.59        0.67      0.45 o 
   3   5   7       33.91       34.98      1.79 o 
   4   5   7        2.92        4.03      0.82 o 
  -3   6   7        1.55        2.53      0.75 o 
  -2   6   7        2.68        2.83      0.82 o 
  -1   6   7        6.64        7.01      1.04 o 
   0   6   7        6.15        5.98      0.69 o 
   1   6   7        4.74        5.59      0.82 o 
   2   6   7       22.31       22.89      1.49 o 
   3   6   7       15.38       10.51      1.27 o 
   4   6   7        0.16        0.30      0.67 o 
  -2   7   7        0.00        0.30      0.60 o 
  -1   7   7        0.05       -0.37      0.75 o 
   0   7   7        0.01        0.55      0.48 o 
   1   7   7        0.71        1.27      0.67 o 
   2   7   7        0.15        0.97      0.60 o 
   3   7   7       10.27       13.34      1.19 o 
  -1   8   7        0.24        0.37      0.82 o 
   0   8   7        0.32        0.41      0.53 o 
   1   8   7        0.00       -0.22      0.67 o 
   2   8   7        1.45        2.31      0.75 o 
  -2  -4   8        3.49        5.74      0.97 o 
  -1  -4   8        0.34        0.82      0.67 o 
   0  -4   8       17.62       19.19      1.03 o 
   1  -4   8        5.33        3.80      0.89 o 
  -3  -3   8       18.97       19.01      1.57 o 
  -2  -3   8        0.82        0.89      0.60 o 
  -1  -3   8        0.32        0.00      0.60 o 
   0  -3   8        2.85        1.73      0.56 o 
   1  -3   8        0.28        0.52      0.67 o 
   2  -3   8        0.01       -0.67      0.67 o 
  -3  -2   8       26.64       30.65      1.79 o 
  -2  -2   8        1.69        1.71      0.75 o 
  -1  -2   8      141.51      121.48      3.21 o 
   0  -2   8       19.19       21.81      0.97 o 
   1  -2   8        0.15       -0.07      0.60 o 
   2  -2   8        1.88        2.31      0.82 o 
   3  -2   8        9.72        8.05      1.19 o 
  -4  -1   8        0.80        0.97      0.75 o 
  -3  -1   8        0.37       -0.75      0.75 o 
  -2  -1   8        0.04        0.45      0.60 o 
  -1  -1   8       33.87       32.29      1.72 o 
   0  -1   8        4.77        4.63      0.53 o 
   1  -1   8        4.63        5.81      0.89 o 
   2  -1   8       55.26       57.22      2.16 o 
   3  -1   8        0.05       -0.30      0.67 o 
  -4   0   8        6.65        5.37      0.97 o 
  -3   0   8        0.63        1.57      0.67 o 
  -2   0   8       60.88       59.77      2.24 o 
  -1   0   8       47.03       43.27      1.86 o 
   0   0   8        1.34        0.93      0.60 o 
   1   0   8       25.15       26.17      1.49 o 
   2   0   8       27.06       34.97      1.79 o 
   3   0   8        0.01        0.89      0.60 o 
   4   0   8        0.00       -0.82      0.82 o 
  -4   1   8        4.61        3.73      0.97 o 
  -3   1   8        0.77        1.71      0.60 o 
  -2   1   8        5.89        7.16      0.89 o 
  -1   1   8       72.06       69.93      2.31 o 
   0   1   8       95.07       92.12      2.39 o 
   1   1   8      136.53      141.06      3.21 o 
   2   1   8       41.32       42.89      1.86 o 
   3   1   8       10.07       11.11      1.12 o 
   4   1   8        8.19        9.62      1.19 o 
  -4   2   8        0.49        0.89      0.75 o 
  -3   2   8        1.34        0.97      0.67 o 
  -2   2   8        1.90        2.09      0.67 o 
  -1   2   8       13.00       14.39      1.12 o 
   0   2   8       39.74       42.18      1.34 o 
   1   2   8      121.44      118.32      2.99 o 
   2   2   8       17.51       19.39      1.34 o 
   3   2   8        3.55        2.31      0.82 o 
   4   2   8        1.57        2.01      0.75 o 
  -3   3   8        0.01        0.30      0.67 o 
  -2   3   8        1.16        1.86      0.75 o 
  -1   3   8       22.73       23.79      1.49 o 
   0   3   8      568.84      614.26     16.86 o 
   1   3   8      123.41      126.16      3.14 o 
   2   3   8        5.01        4.62      0.89 o 
   3   3   8        2.40        2.83      0.67 o 
   4   3   8        9.20        9.02      1.19 o 
  -3   4   8        0.50        1.57      0.67 o 
  -2   4   8        0.16       -0.22      0.67 o 
  -1   4   8        1.44        0.89      0.82 o 
   0   4   8       38.22       45.12      2.20 o 
   1   4   8       23.21       22.15      1.49 o 
   2   4   8       23.70       21.03      1.42 o 
   3   4   8       10.48        9.62      1.04 o 
   4   4   8        3.14        3.13      0.82 o 
  -3   5   8        3.32        3.13      0.82 o 
  -2   5   8        0.00        1.19      0.52 o 
  -1   5   8       35.19       36.10      1.86 o 
   0   5   8       61.78       66.29      1.87 o 
   1   5   8        4.03        5.67      0.82 o 
   2   5   8        0.26       -0.75      0.75 o 
   3   5   8        0.00       -0.22      0.60 o 
  -2   6   8        0.02       -0.30      0.75 o 
  -1   6   8        0.31       -0.30      0.82 o 
   0   6   8        0.82        1.48      0.50 o 
   1   6   8       12.47       13.87      1.19 o 
   2   6   8       32.74       30.65      1.86 o 
   3   6   8        0.01       -0.82      0.82 o 
  -1   7   8        0.05        0.37      0.75 o 
   0   7   8        0.43        1.19      0.47 o 
   1   7   8        0.18        0.82      0.60 o 
   2   7   8        6.15        7.98      1.12 o 
  -1  -3   9        1.62        2.39      0.82 o 
   0  -3   9        0.32        0.09      0.50 o 
   1  -3   9        0.77        0.89      0.60 o 
  -2  -2   9        0.57        0.52      0.60 o 
  -1  -2   9       25.61       29.45      1.79 o 
   0  -2   9       14.14       12.53      0.87 o 
   1  -2   9       12.86       15.80      1.34 o 
   2  -2   9       13.19       15.28      1.42 o 
  -3  -1   9        0.00       -0.75      0.75 o 
  -2  -1   9        1.65        0.45      0.75 o 
  -1  -1   9        1.03        0.22      0.75 o 
   0  -1   9        1.50        1.81      0.47 o 
   1  -1   9        0.02        0.60      0.60 o 
   2  -1   9        6.03        6.49      1.04 o 
  -3   0   9        0.58        0.60      0.67 o 
  -2   0   9       43.89       39.68      1.94 o 
  -1   0   9       10.37        8.87      1.12 o 
   0   0   9        0.36        0.39      0.39 o 
   1   0   9        0.27        0.60      0.75 o 
   2   0   9        0.88       -0.30      0.75 o 
   3   0   9        9.27        8.42      1.04 o 
  -3   1   9        0.41        0.37      0.75 o 
  -2   1   9       13.72        8.13      1.19 o 
  -1   1   9        2.03        0.67      0.67 o 
   0   1   9        4.01        4.86      0.60 o 
   1   1   9       61.01       63.64      2.39 o 
   2   1   9        0.00       -0.75      0.75 o 
   3   1   9        2.85        1.49      0.82 o 
  -3   2   9       24.93       24.76      1.79 o 
  -2   2   9       28.36       27.67      1.72 o 
  -1   2   9        0.54        1.57      0.67 o 
   0   2   9        9.98       10.59      0.84 o 
   1   2   9       30.22       28.34      1.72 o 
   2   2   9        2.25        2.68      0.82 o 
   3   2   9        0.10        0.60      0.67 o 
  -3   3   9        1.52        2.46      0.82 o 
  -2   3   9       23.58       26.10      1.71 o 
  -1   3   9       24.98       24.09      1.57 o 
   0   3   9       28.32       29.80      1.21 o 
   1   3   9       22.73       24.98      1.57 o 
   2   3   9        9.39        8.95      1.04 o 
   3   3   9        6.20        6.56      0.97 o 
  -2   4   9        0.79       -0.22      0.89 o 
  -1   4   9        3.50        4.70      0.97 o 
   0   4   9       34.95       35.64      2.05 o 
   1   4   9        4.91        6.49      0.97 o 
   2   4   9        0.11        0.00      0.75 o 
   3   4   9        2.97        3.88      0.89 o 
  -2   5   9        8.47        7.68      1.34 o 
  -1   5   9      182.21      200.90      4.56 o 
   0   5   9       42.17       47.18      1.56 o 
   1   5   9        0.05        0.82      0.52 o 
   2   5   9        0.07        0.22      0.67 o 
  -1   6   9        7.44        5.74      1.27 o 
   0   6   9       12.63       13.61      0.95 o 
   1   6   9        3.83        4.62      0.97 o 
   2   6   9        1.78        2.16      0.82 o 
   0  -1  10        0.08        0.67      0.47 o 
  -1   0  10        8.91        9.39      1.12 o 
   0   0  10        6.13        7.32      0.79 o 
   1   0  10       18.48       22.22      1.71 o 
  -1   1  10        3.24        2.61      0.89 o 
   0   1  10        0.01        0.16      0.45 o 
   1   1  10        6.44        7.75      1.19 o 
  -1   2  10        0.00        0.89      0.67 o 
   0   2  10        0.14        0.45      0.67 o 
   1   2  10        0.34        0.37      0.75 o 
  -1   3  10        1.89        0.60      0.89 o 
   0   3  10       20.39       23.23      1.16 o 
   1   3  10        0.04       -0.37      0.75 o 
   0   4  10        9.83       11.37      0.90 o 
   1   4  10        3.98        3.58      0.89 o 
                                                 
